# Supplementary material for: Beyond Barriers, Big Crystallization Hurdles: Atropisomerism in Beyond Rule of Five Compounds Explored by Computational and NMR Studies
Source: Mol Pharm. 2025 Apr 27;22(6):3268–85. doi: 10.1021/acs.molpharmaceut.5c00204 (PMC12135943; doi:10.1021/acs.molpharmaceut.5c00204)
Supplement: Supplementary file 2 [file mp5c00204_si_002.cif]

#######################################################################
#
#                 Cambridge Crystallographic Data Centre
#                                CCDC 
#
#######################################################################
#
# If this CIF has been generated from an entry in the Cambridge 
# Structural Database, then it will include bibliographic, chemical, 
# crystal, experimental, refinement or atomic coordinate data resulting 
# from the CCDC's data processing and validation procedures.
#
#######################################################################

data_BI201335ZW_Faldepravir_LowRes
_publ_contact_author_name        'Dr. Nikolaos Angelos Stamos'
_publ_contact_author_address     
;Boehringer Ingelheim Pharma GmbH & Co. KG
Drug Discovery Sciences 
Birkendorfer Str. 65 
88400 Biberach 
Germany
;
_publ_contact_author_email       nikolaos_angelos.stamos@boehringer-ingelheim.com
_publ_contact_author_phone       '+49 (7351) 54-177912'
_publ_contact_author_fax         '+49 (7351) 54-177912'
loop_
_publ_author_name
_publ_author_address
'Dr. Nikolaos Angelos Stamos'
;Boehringer Ingelheim Pharma GmbH & Co. KG
Drug Discovery Sciences 
Birkendorfer Str. 65 
88400 Biberach 
Germany
;
'Dr. Ulrike Werthmann'
;Boehringer Ingelheim Pharma GmbH & Co. KG
Drug Discovery Sciences 
Birkendorfer Str. 65 
88400 Biberach 
Germany
;
'Dr. Peter Sieger'
;Boehringer Ingelheim Pharma GmbH & Co. KG
Drug Discovery Sciences 
Birkendorfer Str. 65 
88400 Biberach 
Germany
;
_symmetry_cell_setting           monoclinic
_symmetry_space_group_name_H-M   'P 21'
_symmetry_Int_Tables_number      4
_space_group_name_Hall           'P 2yb'
loop_
_symmetry_equiv_pos_site_id
_symmetry_equiv_pos_as_xyz
1 x,y,z
2 -x,1/2+y,-z
_cell_length_a                   6.5326(13)
_cell_length_b                   17.876(4)
_cell_length_c                   18.875(4)
_cell_angle_alpha                90
_cell_angle_beta                 94.55(3)
_cell_angle_gamma                90
_cell_volume                     2197.21
loop_
_atom_site_label
_atom_site_type_symbol
_atom_site_fract_x
_atom_site_fract_y
_atom_site_fract_z
Br25 Br 0.91628(12) 0.60438(4) 0.66412(3)
O53 O 1.3839(8) 0.6427(3) 1.4374(3)
S34 S 0.3003(3) 0.46264(9) 0.86789(9)
N22 N 0.8644(9) 0.5905(3) 0.8223(3)
O44 O 1.5736(8) 0.7578(3) 1.2324(3)
O30 O 1.2919(9) 0.6959(3) 0.6573(3)
O52 O 1.0792(8) 0.6594(3) 1.3721(3)
O18 O 1.2412(8) 0.6803(3) 0.9888(2)
O2 O 0.5072(8) 0.4755(3) 1.1448(3)
N37 N 0.2973(9) 0.4546(3) 1.0120(3)
H37 H 0.3552 0.4654 1.0544
O39 O 0.0304(8) 0.3982(3) 0.9490(3)
C24 C 1.0895(12) 0.6430(4) 0.7408(4)
O12 O 1.1258(8) 0.5839(3) 1.1925(3)
C21 C 0.8240(11) 0.5782(3) 0.8887(3)
C43 C 1.3833(11) 0.7519(4) 1.2311(4)
O4 O 0.7027(8) 0.5603(3) 1.0943(3)
H99 H 0.6928 0.5310 1.0594
N36 N 0.5647(9) 0.5180(3) 0.9627(3)
C20 C 0.9455(10) 0.6046(4) 0.9487(3)
H20 H 0.9114 0.5933 0.9955
C19 C 1.1132(12) 0.6470(4) 0.9373(4)
C5 C 0.7089(12) 0.5598(4) 1.2189(4)
N17 N 1.2728(9) 0.7285(3) 1.1724(3)
C29 C 1.1703(12) 0.6602(4) 0.8669(3)
C23 C 1.0334(11) 0.6299(4) 0.8111(4)
C51 C 1.2568(12) 0.6771(4) 1.3860(4)
C11 C 1.0028(12) 0.6359(4) 1.1937(3)
C31 C 1.4467(14) 0.7472(5) 0.6418(5)
H31A H 1.4220 0.7953 0.6645
H31B H 1.4445 0.7541 0.5903
H31C H 1.5811 0.7277 0.6599
C28 C 1.3444(12) 0.6999(4) 0.8519(4)
H28 H 1.4319 0.7193 0.8901
C33 C 0.5034(12) 0.5105(4) 0.8407(4)
H33 H 0.5259 0.5187 0.7922
C26 C 1.2577(12) 0.6846(4) 0.7262(4)
N50 N 1.3638(10) 0.7312(3) 1.3560(3)
H50 H 1.4897 0.7420 1.3729
C32 C 0.6308(11) 0.5360(4) 0.8959(3)
C35 C 0.3902(11) 0.4791(4) 0.9541(4)
C27 C 1.3934(13) 0.7117(4) 0.7836(4)
H27 H 1.5156 0.7376 0.7745
C46 C 1.2581(12) 0.8581(4) 1.3066(4)
N10 N 0.8109(10) 0.6305(3) 1.2147(3)
H10 H 0.7464 0.6715 1.2261
C15 C 1.1966(11) 0.6703(4) 1.0610(3)
H15 H 1.1907 0.6159 1.0730
C3 C 0.6284(12) 0.5276(4) 1.1495(4)
C57 C 1.4576(17) 0.4640(5) 1.4497(5)
H57A H 1.4228 0.4179 1.4753
H57B H 1.5236 0.4498 1.4062
C7 C 0.5861(12) 0.5467(4) 1.2817(4)
H7A H 0.5791 0.5879 1.3165
H7B H 0.4591 0.5166 1.2741
C16 C 1.3694(11) 0.7089(4) 1.1065(4)
H16A H 1.4873 0.6748 1.1167
H16B H 1.4171 0.7543 1.0827
C41 C -0.1750(11) 0.3638(4) 1.0680(4)
H41A H -0.2583 0.4040 1.0452
H41B H -0.2251 0.3522 1.1143
H41C H -0.1853 0.3191 1.0378
C47 C 1.1478(13) 0.8924(4) 1.2397(4)
H47A H 1.1464 0.9470 1.2442
H47B H 1.0064 0.8738 1.2339
H47C H 1.2200 0.8784 1.1981
C40 C 0.0473(11) 0.3886(4) 1.0781(4)
H40 H 0.0572 0.4319 1.1117
C38 C 0.1174(12) 0.4138(4) 1.0075(4)
C8 C 0.7981(13) 0.4251(4) 1.2686(4)
H8 H 0.6818 0.4004 1.2461
C6 C 0.7868(12) 0.5069(4) 1.2789(4)
H6 H 0.9006 0.5280 1.3115
C13 C 1.0523(11) 0.7126(4) 1.1644(4)
H13 H 0.9716 0.7529 1.1861
C42 C 0.1872(12) 0.3264(4) 1.1084(4)
H42A H 0.1420 0.3102 1.1542
H42B H 0.3286 0.3449 1.1150
H42C H 0.1811 0.2840 1.0753
C9 C 0.9608(14) 0.3846(4) 1.2891(4)
H9A H 1.0792 0.4079 1.3118
H9B H 0.9596 0.3322 1.2811
C58 C 1.2613(15) 0.5122(4) 1.4308(4)
H58A H 1.2494 0.5252 1.3796
H58B H 1.1364 0.4846 1.4419
C56 C 1.5975(16) 0.5136(5) 1.4967(5)
H56A H 1.6852 0.4835 1.5311
H56B H 1.6865 0.5442 1.4680
C55 C 1.4538(15) 0.5626(5) 1.5346(4)
H55A H 1.5252 0.6077 1.5543
H55B H 1.3946 0.5350 1.5736
C48 C 1.4713(12) 0.8927(4) 1.3212(4)
H48A H 1.4574 0.9456 1.3336
H48B H 1.5472 0.8884 1.2786
H48C H 1.5459 0.8663 1.3607
C45 C 1.2677(12) 0.7718(4) 1.2949(3)
H45 H 1.1238 0.7531 1.2858
C54 C 1.2891(14) 0.5830(4) 1.4767(4)
H54 H 1.1584 0.5994 1.4963
C49 C 1.1300(13) 0.8730(4) 1.3686(4)
H49A H 1.2032 0.8548 1.4126
H49B H 0.9981 0.8470 1.3608
H49C H 1.1060 0.9269 1.3726
C14 C 1.0088(11) 0.7105(4) 1.0837(3)
H14A H 0.8815 0.6824 1.0696
H14B H 0.9976 0.7616 1.0634
O99 O 1.7710(9) 0.7475(3) 1.4150(3)
H99 H 1.8571 0.7184 1.3989
C98 C 1.9600(18) 0.7822(5) 1.5264(5)
H98A H 2.0879 0.7643 1.5085
H98B H 1.9631 0.7728 1.5777
H98C H 1.9456 0.8360 1.5174
C99 C 1.7819(15) 0.7418(6) 1.4894(4)
H99A H 1.7908 0.6882 1.5027
H99B H 1.6534 0.7618 1.5064

#END
